# Supplementary material for: Resource allocation for environmental health services in healthcare facilities: A qualitative case study from Niger
Source: PLOS Water. Author manuscript; Available in PMC 2025 Sep 23. (PMC12453085; doi:10.1371/journal.pwat.0000330)
Supplement: SI file 1 — S1 Data. Facility demographic data. [file NIHMS2111173-supplement-SI_file_1.csv]

Healthcare Facility ID	Commune name	Date of interview	Job title - HCW / admin	Years in current position	Years with organization	Gender	Female	Male
A		10/28/2022	President - COGES	1	12	Male	0	1
B		10/13/2022	Deputy director	1	11	Female	1	0
C		10/17/2022	Director	20	20	Female	1	0
D		10/14/2022	Director	5	5	Male	0	1
E		10/28/2022	Director	4	11	Male	0	1
F		10/17/2022	Head nurse	2	7	Male	0	1
G		10/14/2022	Nurse	3	4	Male	0	1
H		10/11/2022	Nurse	5	6	Female	1	0
I		10/14/2022	Nurse	2	2	Male	0	1
J		10/15/2022	Nurse	1.83	2	Male	0	1
K		10/16/2022	Nurse	0.58	10	Female	1	0
L		10/14/2022	Nurse	5	12	Male	0	1
M		10/28/2022	Preceptor	5	5	Male	0	1
N		10/12/2022	Preceptor	8	8	Female	1	0
O		10/15/2022	Preceptor	13	13	Female	1	0
P		10/16/2022	Preceptor	6	6	Female	1	0
Q		10/12/2022	President - COGES	17	17	Male	0	1
R		10/16/2022	President - COGES	22	22	Male	0	1
S		10/11/2022	President - COGES	7	7	Male	0	1
T		10/16/2022	Vice president - COGES	6	6	Male	0	1
U		10/28/2022	Vice president - COGES	4	4	Male	0	1
V		10/15/2022	President - COGES	8	20	Male	0	1
	W	10/28/2022	District Communications officer	1	35	Male	0	1
	X	10/22/2022	District Communications officer	0.42	9	Male	0	1
	Y	10/28/2022	Departmental director of hydraulics and sanitation	4	10	Male	0	1
	Z	10/17/2022	Departmental director of hydraulics and sanitation	6	34	Male	0	1
	AA	10/7/2022	District WASH officer	14	31	Male	0	1
	BB	10/28/2022	Deputy Mayor	1	23	Male	0	1
	CC	10/13/2022	Health district manager	7	10	Male	0	1
	DD	10/13/2022	Mayor	11	21	Male	0	1
	EE	10/27/2022	Mayor	0.42	29	Male	0	1
	FF	10/22/2022	Mayor	2	2	Male	0	1
	GG	10/15/2022	Deputy Mayor	0.5	0.5	Male	0	1
